# Supplementary material for: Preparation of Fe-HMOR with a Preferential Iron Location in the 12-MR Channels for Dimethyl Ether Carbonylation
Source: Materials (Basel). 2024 May 17;17(10):2417. doi: 10.3390/ma17102417 (PMC11123140; doi:10.3390/ma17102417)
Supplement: Supplementary file 1 [file materials-17-02417-s001.zip]

Archive with 1 entries (1 files):
- materials-2960649-supplementary.pdf
